# Supplementary material for: Impact of PET acquisition durations on image quality and lesion detectability in whole-body 68Ga-PSMA PET-MRI
Source: EJNMMI Res. 2017 Feb 6;7:12. doi: 10.1186/s13550-017-0261-8 (PMC5293699; doi:10.1186/s13550-017-0261-8)
Supplement: Additional file 3: — Lesion SUVmax detectabilities for different acquisition durations and PET reconstructions. (ODS 19 kb) [file 13550_2017_261_MOESM3_ESM.ods]

## Sheet: Tabelle1
SUVmax
Patient ID	Lesion ID	300s	180s (+native AM)	90s (+native AM)	30s (+native AM)	180s (+300s AM)	90s (+300s AM)	30s (+300s AM)
PSMA_002	1	10,6	10,4	11,4	13,2	10,5	11,5	13,9
	2	11,5	11,8	13,7	14,1	12,0	13,9	15,3
	3	5,2	5,5	5,8	5,8	5,5	5,9	5,9
	4	6,9	6,4	6,1	6,2	6,5	6,3	6,3
	5	5,3	5,3	4,6	5,1	5,4	5,3	5,8
	6	3,7	3,8	3,5	3,5	3,8	3,7	3,9
	7	6,3	5,8	6,1	6,1	5,8	6,3	6,4
	8
	9	3,2	2,9	2,9	4,9	3,0	3,1	5,3
	10
	11	7,7	7,5	7,7	10,1	7,6	8,2	10,4
	12	5,1	5,0	4,3	5,7	5,0	4,4	5,8
	13	17,4	17,0	16,5	18,8	17,4	17,4	21,5
	14	10,4	10,7	11,8	11,7	10,8	12,3	12,6
PSMA_003	1
	2	5,3	6,1	4,4	7,4	6,1	7,3	11,1
PSMA_004	1
	2	8,6	7,0	6,0	6,1	7,1	6,1	6,1
	3	5,7	6,3	5,6	6,9	6,3	5,7	7,0
	4	3,2	3,8	3,8	4,1	3,8	3,9	4,2
PSMA_005	1	10,6	11,2	9,2	10,0	11,3	10,0	10,9
	2	30,4	31,1	28,1	20,4	31,6	32,5	26,1
	3	133,4	136,4	131,9	138,4	137,5	139,1	149,1
	4	33,5	31,6	23,6	23,3	32,4	30,3	31,9
	5	17,1	16,0	5,9	5,4	16,4	14,6	15,3
	6	43,3	45,7	41,1	42,0	46,2	48,1	50,3
	7
PSMA_006	1	5,6	4,6	3,9	7,5	4,7	4,5	7,7
PSMA_007	1	15,3	15,6	16,8	17,6	15,8	16,9	17,7
	2	18,1	18,1	17,8	20,1	18,3	17,9	20,2
	3	25,0	22,9	27,9	33,7	23,9	28,6	34,6
	4	16,1	13,3	15,7	14,0	15,3	18,2	15,8
	5	32,0	27,7	27,1	28,6	30,1	29,4	31,0
	6	26,2	23,0	26,1	33,3	27,1	30,6	37,9
	7	23,9	22,9	23,0	24,3	23,6	24,2	25,5
	8	26,3	25,0	25,9	27,3	26,2	27,6	29,2
	9	18,4	18,4	17,5	16,1	19,1	18,5	17,3
	10	31,1	29,8	28,1	34,5	31,4	30,4	37,2
	11	48,0	49,7	46,0	55,3	50,6	48,0	60,5
	12	35,4	33,5	34,9	34,5	34,1	36,1	38,9
	13	37,1	36,3	41,7	50,6	36,9	45,0	54,7
	14	17,8	16,5	14,6	12,9	16,6	14,8	13,5
	15	30,9	30,4	29,1	28,4	31,0	31,1	30,8
	16	42,4	40,8	37,5	40,3	42,6	41,9	45,1
	17	70,9	72,5	64,8	67,6	74,1	68,6	72,0
	18	50,2	48,8	46,9	53,5	50,2	50,0	57,8
	19	23,9	24,0	20,9	20,5	24,3	22,8	23,3
	20	36,9	35,8	34,1	36,5	37,8	37,8	41,1
	21	44,4	41,9	39,3	46,7	44,3	45,8	54,1
	22	11,0	10,0	8,0	7,4	10,3	8,6	8,3
	23	26,7	25,2	22,9	22,7	25,9	26,2	26,9
	24
	25
PSMA_008	1
PSMA_009	1	3,1	3,1	2,6	3,0	3,2	2,6	2,9
	2	3,6	3,2	3,0	3,6	3,4	3,1	3,6
	3	9,3	9,2	8,4	10,6	9,3	8,5	10,7
	4	3,6	3,4	4,7	7,0	3,9	5,3	7,1
	5	9,3	11,0	8,0	16,6	12,2	9,1	17,7
	6	6,7	6,6	6,4	5,7	7,2	7,1	6,0
	7	24,0	24,4	24,1	30,0	25,3	26,0	33,6
	8	6,9	6,8	7,3	9,4	7,0	7,8	10,9
	9	26,3	26,9	20,8	18,1	26,3	26,8	26,1
	10	27,1	26,6	26,1	26,9	26,9	26,3	27,1
	11
	12	10,7	9,7	7,3	8,0	10,0	7,9	10,0
	13	22,0	20,1	16,6	15,4	20,3	17,2	16,9
	14	11,5	10,3	8,7	8,7	10,4	9,5	10,1
	15	26,6	23,4	13,5	15,2	25,8	32,1	27,2
	16
	17	6,8	5,6	5,1	10,3	5,9	8,2	13,1
	18	11,4	9,2	8,2	9,3	9,3	10,0	10,9
	19	38,8	35,9	37,5	36,0	36,5	39,2	37,8
	20	40,1	36,8	35,0	36,8	37,2	36,2	37,9
	21
	22	16,2	17,0	18,8	15,9	17,4	21,3	20,6
	23	32,6	32,4	22,0	16,5	33,1	30,2	26,4
	24
	25	17,0	16,3	5,0	5,2	16,7	16,6	17,3
PSMA_010	1
	2
	3	5,8	6,2	5,5	6,4	6,1	5,6	6,4
	4	6,5	7,1	7,0	4,6	6,9	7,2	4,6
	5	4,9	4,8	4,9	4,8	4,5	6,0	4,7
	6
	7	5,1	5,6	5,8	6,3	5,5	5,8	6,2
	8
	9	6,4	6,3	6,1	6,8	6,5	6,3	6,8
	10	5,9	5,4	4,7	7,8	5,6	4,9	8,0
	11	9,9	10,0	10,1	10,0	10,3	10,6	10,4
	12	12,6	11,9	11,6	14,3	12,5	12,4	15,1
	13	7,1	7,3	6,0	7,4	7,5	6,4	7,7
	14	6,4	6,0	4,8	7,7	6,1	5,1	7,7
	15
	16
	17	8,3	9,3	8,7	11,1	9,1	10,3	14,3
	18
	19	8,6	7,6	8,7	7,3	8,3	11,9	12,6
	20
	21	6,5	6,8	4,9	6,8	7,0	5,8	8,5
	22	11,5	11,7	10,5	12,9	11,8	11,1	13,9
	23
	24	7,0	6,4	5,0	5,1	6,5	6,1	5,9
	25	10,0	9,4	8,9	12,3	9,7	10,2	13,6
	26	7,4	8,3	6,6	8,7	8,4	7,7	10,4
	27	13,8	14,4	10,6	13,4	14,6	15,4	17,0
	28	9,8	10,2	10,7	11,7	10,2	11,2	12,2
	29
	30
	31
	32
	33
	34
	35	7,7	8,1	3,4	6,4	8,2	9,4	10,6
	36
PSMA_011	1
	2	7,1	6,9	6,5	6,1	6,9	7,1	6,9
	3
	4
	5	16,9	17,2	14,7	14,6	17,3	17,9	17,4
PSMA_012
PSMA_013	1	4,2	4,0	3,8	3,3	4,1	3,9	3,4
	2	7,8	7,2	7,2	8,7	7,3	7,6	9,3
	3	15,6	14,0	14,0	15,8	14,3	14,6	16,4
	4
	5	4,0	4,3	4,2	5,9	4,3	4,2	5,9
	6
	7	6,2	6,0	5,8	3,8	6,3	6,3	4,1
	8	17,1	15,7	14,6	12,9	15,9	15,2	13,4
	9	29,2	27,5	25,3	18,2	27,9	28,2	25,4
	10
	11	11,3	11,8	11,4	10,3	12,0	11,8	10,9
	12	11,9	11,7	10,4	13,6	12,1	11,3	15,0
	13	8,3	7,6	6,2	5,0	7,8	6,4	5,2
	14
	15	12,8	12,7	11,3	9,2	12,8	12,0	9,8
	16	12,4	11,1	10,6	10,2	11,4	11,6	11,1
	17
	18
	19	15,4	15,1	14,5	15,6	15,3	15,2	16,3
	20
	21
